# Supplementary material for: The Foxp3+ regulatory T-cell population requires IL-4Rα signaling to control inflammation during helminth infections
Source: PLoS Biol. 2018 Oct 31;16(10):e2005850. doi: 10.1371/journal.pbio.2005850 (PMC6231676; doi:10.1371/journal.pbio.2005850)
Supplement: S1 Data — (XLSX) [file pbio.2005850.s001.xlsx]

## Sheet: Fig 1
	C		Spleen				MLN
			Naïve	Infected			Naïve	Infected
			295.964	366.895			43.9167	161.402
			277.714	307.895			52.9167	226.402
			287.714	372.895			52.9167	243.402
			321.714	364.895			47.9167	288.402
			296.714	347.895			64.7867	227.402
				308.895			82.9167	215.402
							92.0167	209.402
							118.117	194.402

## Sheet: Fig 2
	E		CD19+ B cells				CD4+ Foxp3- T cells				CD4+ Foxp3+ T cells
			IL-4Ra-/lox	Foxp3cre IL-4Ra-/lox	IL-4Ra-/-		IL-4Ra-/lox	Foxp3cre IL-4Ra-/lox	IL-4Ra-/-		IL-4Ra-/lox	Foxp3cre IL-4Ra-/lox	IL-4Ra-/-
			1.8	1	0.27		1.76	1.28	0.33		2	1.7	0.46
			1.5	1.55	0.25		1.33	1.74	0.39		2.04	1.33	0.45
			1.4	1.33	0.36		1.52	1.75	0.43		1.87	1.46	0.54
			0.7		0.46		1.64	1.68	0.37		1.95	1.51	0.3
	F		CD19+ B cells				CD4+ Foxp3- T cells				CD4+ Foxp3+ T cells
			IL-4Ra-/lox	Foxp3cre IL-4Ra-/lox	IL-4Ra-/-		IL-4Ra-/lox	Foxp3cre IL-4Ra-/lox	IL-4Ra-/-		IL-4Ra-/lox	Foxp3cre IL-4Ra-/lox	IL-4Ra-/-
			365	352	86.6		816	781	574		1009	868	700
			369	344	75.3		733	859	516		922	960	597
			374	343	59.6		762	658	557		932	912	693
			301	337	65.9		793	699	537		966	756	668
			370	404	61		674	661	616		941	614	682
			331	421	174		747	730	429		1010	940	538
			447		252		797	774	497		1005	908	632
	G		CD19+ B cells				CD4+ Foxp3- T cells				CD4+ Foxp3+ T cells
			IL-4Ra-/lox	Foxp3cre IL-4Ra-/lox	IL-4Ra-/-		IL-4Ra-/lox	Foxp3cre IL-4Ra-/lox	IL-4Ra-/-		IL-4Ra-/lox	Foxp3cre IL-4Ra-/lox	IL-4Ra-/-
			323	394	82.4		780	735	360		831	669	373
			359	332	232		651	694	407		734	614	443
			378	486	62.8		609	576	364		624	599	399
			473	506	97.3		613	633	410		718	586	413
			376	362	85.8		551	535	379		717	423	406
			391	464	68.7		712	692	494		799	480	552
			310	478	142		652	426	368		775	467	400
	I		Foxp3cre IL-4Ra-/lox Males	Foxp3cre IL-4Ra-/lox Females
			101.13	23.2821
			83.0922	40.6872
			87.2061	45.434
				49.5479
	K		CD19+ B cells				CD4+ Foxp3- T cells				CD4+ Foxp3+ T cells
			IL-4Ra-/lox	Foxp3cre IL-4Ra-/lox			IL-4Ra-/lox	Foxp3cre IL-4Ra-/lox			IL-4Ra-/lox	Foxp3cre IL-4Ra-/lox
			47.7	50			305	314			130	57
			50.2	56.7			320	262			95	64
			61.8	56.3			314	249			74	38
			58.1	53.9			289	273			75	51
			52	62.3			335	278			78	53
			42	53.2			328	345			73	85
			44	50.5			263	287			84	87
			45				203	321				83

## Sheet: Fig 3
	B		Spleen			Lung			MLN			Thymus
			IL-4Ra-/lox	Foxp3cre IL-4Ra-/lox		IL-4Ra-/lox	Foxp3cre IL-4Ra-/lox		IL-4Ra-/lox	Foxp3cre IL-4Ra-/lox		IL-4Ra-/lox	Foxp3cre IL-4Ra-/lox
			12.9	15		8.96	7.38		9.47	9.37		1.97	1.37
			15.3	13.9		7.4	7.98		7.41	11.8		1.75	1.7
			12.2	17.8		5.2	6.66		8.33	8.55		1.67	2.34
			10.8	11.2		5.69	4.05		8.68	5.91		1.58	3.56
			13.8	16.1		7.41	6.26		9.33	9.48		2.23	4.6
			12.7	14.2		7.37	6.91		10.2	6.53		2.12	2.47
			14.5	15.5		8.44	8		8.87	6.29		2.79	1.96
	C		Body weight
			IL-4Ra-/lox	Foxp3cre IL-4Ra-/lox
			28.2	27.6
			22.8	21.3
			26.7	25.8
			22	22.5
			27.1	21
			27	25.5
			20.9	22.9
			21.6	26.1
	D		Spleen			Liver			Lung			Heart
			IL-4Ra-/lox	Foxp3cre IL-4Ra-/lox		IL-4Ra-/lox	Foxp3cre IL-4Ra-/lox		IL-4Ra-/lox	Foxp3cre IL-4Ra-/lox		IL-4Ra-/lox	Foxp3cre IL-4Ra-/lox
			0.0868	0.11		1.576	1.56		0.144	0.139		0.129	0.12
			0.121	0.08		0.955	1.026		0.133	0.11		0.113	0.104
			0.089	0.095		1.288	1.34		0.139	0.14		0.139	0.11
			0.085	0.096		0.991	1.11		0.118	0.12		0.104	0.099
			0.0873	0.094		1.468	1.12		0.145	0.145		0.121	0.104
			0.1001	0.0934		1.348	1.48		0.146	0.164		0.127	0.11
			0.107	0.11		1.097	1.52		0.126	0.16		0.105	0.143
			0.1	0.099		1.07	1.11		0.125	0.15		0.096	0.11
	E		Spleen			Liver			Lung			MLN			Thymus
			IL-4Ra-/lox	Foxp3cre IL-4Ra-/lox		IL-4Ra-/lox	Foxp3cre IL-4Ra-/lox		IL-4Ra-/lox	Foxp3cre IL-4Ra-/lox		IL-4Ra-/lox	Foxp3cre IL-4Ra-/lox		IL-4Ra-/lox	Foxp3cre IL-4Ra-/lox
			58	75		46	48		5.9	3.3		21	19.2		73	83
			77.5	59.5		68	40		5.2	7.4		16	17.2		123	155
			71.5	68.5		52	45		3.8	4		17.2	17		104.5	109.5
			81	71		56	67		3.5	2.5		16.25	6.5		117.5	105.5
			62	80		57	39		4.1	6		23.7	15		133	69.5
			76	58.5		42	34		3.9	3.3		13.5	15.2		106	89
			73	78		44	36		3.9	3		13	25		110	129.5
			74	62.5		81	38					19.5	10.7
	F		Spleen			Liver			Lung			MLN			Thymus
			IL-4Ra-/lox	Foxp3cre IL-4Ra-/lox		IL-4Ra-/lox	Foxp3cre IL-4Ra-/lox		IL-4Ra-/lox	Foxp3cre IL-4Ra-/lox		IL-4Ra-/lox	Foxp3cre IL-4Ra-/lox		IL-4Ra-/lox	Foxp3cre IL-4Ra-/lox
			62.4	52.3		0.83	0.51		46.6	39.3		93.9	92.3		13.3	14.5
			47.2	56.8		5.88	0.25		59.8	57.8		94.8	92.8		18.5	12.7
			44.5	53.8		0.49	0.85		40.5	51.9		93.4	71.9		12.5	14.8
			52.9	54.7		0.23	0.48		47.2	44.6		62.5	50.2		14	14.8
			55.1	55		0.76	0.45		33.8	57.1		80.7	88.8		13	14.1
			58.6	49.7		0.7	0.54		46.6	48.8		90.1	43.5		13.8	13.2
			62	53.2		1.04	0.44		46.6	42		94.2	22.7		9.68	16.4
						1.54	0.36
	G		Spleen			Liver			Lung			MLN			Thymus
			IL-4Ra-/lox	Foxp3cre IL-4Ra-/lox		IL-4Ra-/lox	Foxp3cre IL-4Ra-/lox		IL-4Ra-/lox	Foxp3cre IL-4Ra-/lox		IL-4Ra-/lox	Foxp3cre IL-4Ra-/lox		IL-4Ra-/lox	Foxp3cre IL-4Ra-/lox
			28.6	18.2		19.5	22.2		21	25.6		19.9	17.1		5.5	5.23
			30.2	30.3		16.3	21.6		19.8	28.4		20	24		10.2	5.22
			26.6	29.3		11.5	12.1		22.4	25.9		20.7	14.3		4.65	7.69
			27.5	27.1		8.33	3.7		22.7	22.4		9.04	21.9		6.15	6.98
			23	26.4		6.67	15.4		19.5	26.3		9.51	10.9		3.32	4.45
			26.8	25.5		9.62	7.14		19.9	22.1		16.1	17.3		6.93	7.25
			17.6	20.2		16.5	20		21.4	18.8		20	12.6		3.27	4.99
	H		Spleen			Liver			Lung			MLN			Thymus
			IL-4Ra-/lox	Foxp3cre IL-4Ra-/lox		IL-4Ra-/lox	Foxp3cre IL-4Ra-/lox		IL-4Ra-/lox	Foxp3cre IL-4Ra-/lox		IL-4Ra-/lox	Foxp3cre IL-4Ra-/lox		IL-4Ra-/lox	Foxp3cre IL-4Ra-/lox
			66.1	71.3		68.3	66.7		71.6	67.2		76.4	80.4		10	11.8
			65.7	66.6		55.5	77.2		71.8	70.2		78.1	74		11.4	9.12
			67.5	65.8		68.9	56.8		70.7	72.1		77	81.6		9.57	9.11
			67.1	68.1		70.8	72.7		71.3	73.6		87.6	70.6		9.04	8.56
			71.1	68.4		50	84.6		74.5	73.9		87	86.7		8.74	10.5
			65.6	65.6		61.5	71.4		73.3	72.1		81.1	75.4		9.87	8.94
			66.6	68.5		71.7	75		74.2	70.7		76.6	76.8		10.2	11.1
									74.1	72.3
	I		Spleen			Lung			MLN
			IL-4Ra-/lox	Foxp3cre IL-4Ra-/lox		IL-4Ra-/lox	Foxp3cre IL-4Ra-/lox		IL-4Ra-/lox	Foxp3cre IL-4Ra-/lox
			19.9	17.6		18.3	29.7		18.9	29.6
			23.8	20.5		20.3	19.7		24.1	19.6
			26.4	21.3		29.1	20.9		22.2	28
			18.3	18.7		25.4	22.5		27.3	25.8
			23.5	22.7		28.6	22.2		22.1	25.8
			16.6	21.9		22.4	20.4		29.9	30
			16.2	20.9		24.9	20.7		23.2	27
									21.4	24.9
	J		DP
			IL-4Ra-/lox	Foxp3cre IL-4Ra-/lox
			64.1	49.1
			65.7	63.9
			68.5	69.6
			53.2	57.7
			60.3	64.7
			66.3	69
			68.6	69
			69.1	65.4
	K		DN
			IL-4Ra-/lox	Foxp3cre IL-4Ra-/lox
			7.74	10.1
			6.81	7.29
			7.22	9.06
			9.62	9.77
			6.51	5.95
			8.07	7.49
			6.73	7
			6.68	5.6
	L		IL-4			TNF-α			IgE
			IL-4Ra-/lox	Foxp3cre IL-4Ra-/lox		IL-4Ra-/lox	Foxp3cre IL-4Ra-/lox		IL-4Ra-/lox	Foxp3cre IL-4Ra-/lox
			0	0		0	0		47.242	92.623
			0	0		0	0		91.745	87.869
			0	0		0	0		48.228	86.453
			0	0		0	0		94.661	58.329
			0	0		0	0		97.995	78.628
			0	0		0	0		50.178	88.668
			0	0		0	0		94.944	100.412
			0	0		0	0		83.711	113.214
	M		AST
			IL-4Ra-/lox	Foxp3cre IL-4Ra-/lox
			165	45
			90	60
			35	65
			60	120
			260	455
			675	650
	O		IFN-γ			IL-4			IL-10			IL-13
			IL-4Ra-/lox	Foxp3cre IL-4Ra-/lox		IL-4Ra-/lox	Foxp3cre IL-4Ra-/lox		IL-4Ra-/lox	Foxp3cre IL-4Ra-/lox		IL-4Ra-/lox	Foxp3cre IL-4Ra-/lox
			0.11	0.098		0.34	0.14		0.57	0.66		0.086	0.12
			0.1	0.069		0.18	0.12		0.76	0.6		0.12	0.089
			0.077	0.043		0.19	0.095		0.5	0.79		0.028	0.11
			0.15	0.03		0.74	0.06		0.49	1.01		0.092	0.13
			0.1	0.05		0.21	1.13		0.38	0.59		0.039	0.065
			0.019	0.096		0.097	0.17		1.62	1.31		0.14	0.079
			0.037	0.032		0.45	0.17			0.72		0.062	0.11
			0.084			0.017	0.057			0.91		0.22	0.13

## Sheet: Fig 4
	A		CD4+ Foxp3+ T cells
			IL-4Ra-/lox	Foxp3cre IL-4Ra-/lox	IL-4Ra-/-
			2.449	1.693	0.1837
			3.281	1.47	0.2876
			3.35	1.931	0.1388
			2.48	1.583	0.202
	B		CD19+ B cells					CD4+ Foxp3+ T cells
			IL-4Ra-/lox	Foxp3cre IL-4Ra-/lox	IL-4Ra-/-			IL-4Ra-/lox	Foxp3cre IL-4Ra-/lox	IL-4Ra-/-
			384	352	82.2			377	187	6.54
			367	359	89.5			318	227	0
			386	405	101			383	96.6	29.3
			417	433	99.9			375	88.1	17.3
			371	395	88.8			358	207	3.31
			323	364	95.6			319	78.1	4.18
	D		CD4+ Foxp3+ T cells
			IL-4Ra-/lox	Foxp3cre IL-4Ra-/lox
			2	1.78
			4.26	1.76
			4.32	1.86
			2.99	2.67
			3.88	0.8
			2.52	1.06
			3.64	2.16
			3.91	0.77
				1.13
				0.49
	E		Foxp3 GMFI
			IL-4Ra-/lox	Foxp3cre IL-4Ra-/lox
			563	517
			667	544
			637	473
			626	590
			569	494
			593	574
			574	524
			669	501
			689	573
				514
	F		IL-4			IL-5			IL-10			IL-13			IFN-γ			IL-17
			IL-4Ra-/lox	Foxp3cre IL-4Ra-/lox		IL-4Ra-/lox	Foxp3cre IL-4Ra-/lox		IL-4Ra-/lox	Foxp3cre IL-4Ra-/lox		IL-4Ra-/lox	Foxp3cre IL-4Ra-/lox		IL-4Ra-/lox	Foxp3cre IL-4Ra-/lox		IL-4Ra-/lox	Foxp3cre IL-4Ra-/lox
			0.544	1.16951		2.611	5.82157		41.191	100.02		2.019	7.66667		5.315	9.36902		0.618	1.83617
			0.636866	1.10976		3.25807	5.56382		41.1152	99.5803		2.00829	9.9099		4.56682	8.34465		0.576959	2.20379
			0.893213	1.15025		3.51305	5.98194		54.0968	105.698		2.87043	8.87931		5.74941	9.28571		0.710014	2.16913
			1.1619	1.32357		4.08822	5.46471		63.0896	93.5313		3.22196	6.41456		6.15673	8.61252		1.01361	1.96538
			0.87431	1.52763		4.31882	6.60071		72.7357	93.2861		3.05212	9.28877		6.645	10.4875		0.88412	2.26025
			0.959728	2.31197		3.60522	9.55502		53.0391	194.821		2.50482	18.3736		6.03517	16.8537		0.652297	3.78114
			0.777963	1.43355		3.3734	7.62156		53.0039	110.968		2.19588	10.9781		5.79299	9.47407		0.677796	2.13533
			0.838162	1.8219		3.20579	8.19608		56.6833	129.355		2.56943	15.5016		5.43357	11.2631		0.873127	3.06944
			0.873358	1.56908		4.45507	6.991		72.0326	144.312		4.06201	12.414		6.56437	11.8137		0.924856	2.34304
				1.1862			6.09357			106.299			7.77127			9.24669			1.80151
	H		CD4+ Foxp3+ T cells
			IL-4Ra-/lox	Foxp3cre IL-4Ra-/lox
			5.69	4.91
			11.7	7.26
			9.88	10.4
			10.3	12.4
			11.3	10.6
			12.2	6.37
			11.1	15.7
			14.4	13.5
			10.5	10.8
				9.69
	I		Foxp3 GMFI
			IL-4Ra-/lox	Foxp3cre IL-4Ra-/lox
			2049	2019
			2375	2010
			2286	2038
			2319	1779
			2648	2185
			2399	1782
	K		CD4+ Foxp3- Ki67+ T cells
			IL-4Ra-/lox	Foxp3cre IL-4Ra-/lox
			18.7	28.1
			19.9	31.5
			19.5	30.6
			24.4	21.6
			20	23.1
			27.6	27.5
			24.2	27.6
			25.6	25.9
	L		CD4+ CD44+ T cells
			IL-4Ra-/lox	Foxp3cre IL-4Ra-/lox
			14.9	21.8
			17.9	22.1
			18	20.3
			14.7	20.8
			19	25.8
			16.4	22.2
			16.7	21.9
			19.1	20.2
	M		IFN-γ			IL-4			IL-10			IL-13
			IL-4Ra-/lox	Foxp3cre IL-4Ra-/lox		IL-4Ra-/lox	Foxp3cre IL-4Ra-/lox		IL-4Ra-/lox	Foxp3cre IL-4Ra-/lox		IL-4Ra-/lox	Foxp3cre IL-4Ra-/lox
			1.09	1.98		0.19	0.45		0.4	0.79		0.12	0.16
			1.12	1.88		0.48	1.39		0.21	1.07		0.061	0.67
			1.56	0.89		0.18	0.54		0.6	1.95		0.048	0.28
			1.11	0.79		0.72	0.79		0.54	1.32		0.12	0.33
			1.25	1.43		0.4	1.09		0.45	1.53		0.09	0.1
			1.11	1.8		0.53	0.71		0.41	1.05		0.07	0.13
			1.15	1.85		0.47	0.53		0.5	0.7		0.069	0.11
	N		GATA3			T-bet			RORγt			Bcl-6
			IL-4Ra-/lox	Foxp3cre IL-4Ra-/lox		IL-4Ra-/lox	Foxp3cre IL-4Ra-/lox		IL-4Ra-/lox	Foxp3cre IL-4Ra-/lox		IL-4Ra-/lox	Foxp3cre IL-4Ra-/lox
			5.16	12		0.96	1.11		0.41	1.66		0.2	2.57
			5.8	16.2		1.28	1.04		0.54	0.67		0.065	0.31
			5.19	12.8		1.4	3.17		1.79	0.53		1.08	0.056
			8.55	13.8		1.19	1.37		3.38	0.71		4.4	0.2
			6.97	8.71		2.24	1.12		0.27	0.34		0.012	0.048
			9.78	16.7		1.42	1.66		0.37	0.34		0.11	0.024
			10.3	12.5
				11
	O		IL-4			IL-10			IL-13
			IL-4Ra-/lox	Foxp3cre IL-4Ra-/lox		IL-4Ra-/lox	Foxp3cre IL-4Ra-/lox		IL-4Ra-/lox	Foxp3cre IL-4Ra-/lox
			0.29	0.65		0.11	0.42		0.11	0.48
			0.26	2.5		0.1	0.64		0.16	0.77
			0.17	1.7		0	0.2		0	0.25
			0.69	0.59		0.3	0.22		0.35	0.22
			0.54	0.67		0.2	0.54		0.27	1.1
			0.38	2.7		0	0.21		0	0.21
			0.24	0.73		0	0.14		0	0.19
				0.81			0.29			0.39
	P		IL-4			IL-10			IL-13
			IL-4Ra-/lox	Foxp3cre IL-4Ra-/lox		IL-4Ra-/lox	Foxp3cre IL-4Ra-/lox		IL-4Ra-/lox	Foxp3cre IL-4Ra-/lox
			0	0.012		0.036	0.065		0.011	0
			0	0		0.067	0.89		0.021	0.071
			0	0		0.01	0.026		0	0
			0.023	0.011		1.17	0.21		0.091	0.015
			0	0.11		0.26	0.078		0.043	0
			0	0		0.048	0.44		0.014	0.054
			0	0		0.38	0.052		0.023	0
			0	0		0.057	0.019		0	0
			0			0.024	0.015		0	0
							0.05			0.01

## Sheet: Fig 5
	B		Granuloma size
			IL-4Ra-/lox	Foxp3cre IL-4Ra-/lox
			73027.4	238119
			125498	177021
			58352	178356
			220660	187934
			153632	186206
			91188.2	288853
			234538	106939
			238127	201352
			169816	167421
			103789	220862
			209435	189691
			119585	251551
			109306	233359
			135579	211713
			106991	185515
			135344	293156
			148315	168077
			112109	104540
			206522	156635
			152014	429977
			158112	200239
			193448	314250
			42454.1	265201
			134769	544990
			94953.8	120762
			107100	265996
			182943	221946
			113649	211632
			139000	233327
			85127.8	249086
			216767	170160
			160892	118256
			141870	141000
			156765	287280
			55337.7	230972
			210730	312712
			270206	213398
			131885	167874
			144991	288893
			190818	274382
			203612	204725
			221397	171799
			241708	75712.2
			111265	281662
			174646	442404
			246237	161586
			212626	317669
			147324	148902
			115979	197693
			179957	220409
			53849.4	192659
			38676.9	258424
			181515	187963
			158528	271643
			126516	67247.4
			150098	417721
			173149	161698
			86211.6	117088
			189414	207132
			331596	329998
			163675	123183
			132356	177674
			282174	327428
			225703	262094
			153765	157011
			202161	235258
			160369	121123
			194448	470449
			139630	217241
			209357	321614
			181400	230766
			176033	183180
			117851	273854
			144821	165467
			124556	144662
			214357	199294
			137925	128400
			130767	102341
			189809	318362
			85642.3	188492
			148572	157788
			255785	230579
			112828	181157
			237561	130807
			118632	191052
			281951	185682
			213661	341965
			179287	173542
			142321	138856
			75576.4	171328
			174044	337431
			146743	217377
			258146	208294
			130275	250092
			145448	151540
			101670	184368
			129972	249699
			269605	165080
			192477	101375
			169871	187529
			191425	283151
			40224.5	329564
			66888.3	182625
			72233.4	190228
			48320.1	127498
			50693.5	233781
			61628.5	152485
			40728.1	156892
			44710.5	105130
			33130.2	171131
			43264.7	179166
			74918.2	88451.3
			33284.8	199632
			32949.6	294864
			56670.7	87587.2
			42998.1	128296
			34103.4	248690
			59409.7	214302
			33988.6	186154
			43456.9	170484
			66354.4	219822
			38982.5	249000
			41290.2	262123
			48619.2	249725
				249144
				204294
				136532
				178270
				204236
				162973
	D		No of Foxp3+ cells/granuloma
			IL-4Ra-/lox	Foxp3cre IL-4Ra-/lox
			26	14
			23	14
			57	16
			44	12
			30	27
			40	15
			36	10
			35	5
			40	5
			43	21
			35	7
			25	22
			32	18
			30	11
			53	9
			36	12
			27	18
			22	7
			38	8
			30	10
			36	12
			29	9
			48	17
			40	14
			37	18
			41	9
			42	8
			30	7
			35	23
			32	25
			32	14
			35	14
			47	15
			21	34
			24	12
			30	14
			31	7
			19	16
			32	18
			28	16
			27	17
			47	19
			36	31
			36	14
			37	17
			44	17
			27	19
			33	23
			33	23
			34	18
			43	19
			24	43
			20	13
			35	16
				14
				40
				19
				14
				19
				30
				22
	F		Hydroxy proline content
			IL-4Ra-/lox	Foxp3cre IL-4Ra-/lox
			3.44653	6.35802
			3.77562	6.97818
			5.11137	5.01657
			2.91356	5.91287
			6.61688	4.59686
			4.57749	7.9532
			3.53281	4.76834
			4.3221	8.4505
			2.84159	6.17427
				4.99103
	G		Liver				Gut
			IL-4Ra-/lox	Foxp3cre IL-4Ra-/lox			IL-4Ra-/lox	Foxp3cre IL-4Ra-/lox
			6156.86	13822.2			3005.78	4202.9
			8258.06	11545.5			6842.1	5745.86
			9257.14	11250			2673.8	4962.41
			13627.1	8478.26			3979.59	1886.79
			13826.1	10444.4			2126.47	12952.4
			12711.9				1176.47	130.719
							8717.95	5088.76
							15027	1739.13
							1600	2091.5
								3489.93
	H			1	2	3	4	≥ 5
			IL-4Ra-/lox	68.9655	10.7759	6.46552	5.17241	8.62069
			Foxp3cre IL-4Ra-/lox	45.641	22.0513	10.2564	4.61538	17.4359
	K		Hydroxy proline content
			IL-4Ra-/lox	Foxp3cre IL-4Ra-/lox
			5.21557	11.7582
			7.08923	15.764
			5.7568	5.44777
			7.0669	19.4932
			3.87113	43.1635
			11.5174	13.6313

## Sheet: Fig 6
	B		Foxp3+ cT cells
			IL-4Ra-/lox	Foxp3cre IL-4Ra-/lox
			34.1	44.5
			34.7	42
			30.6	42
			33.4	41
			33.1	50
			30.2	54
			35.9	40
			34
	C		Foxp3+ eT cells
			IL-4Ra-/lox	Foxp3cre IL-4Ra-/lox
			38.3	26
			43	34
			27	34
			32	35
			29.1	25
			42	19
			40	28.7
			38.3
	E		CXCR3 GMFI
			IL-4Ra-/lox	Foxp3cre IL-4Ra-/lox
			39.2	62.3
			44.55	15.5
			48.32	45.39
			35.2	19.8
			46	26
			59.05	31.5
			45.1	42
			88.5
	G		GATA3 GMFI
			IL-4Ra-/lox	Foxp3cre IL-4Ra-/lox
			503	583
			814	572
			766	511
			812	635
			753	698
			635	680
			734	536
			589	444
				593
				612
	H		CD4+ Foxp3+ Helios+ T cells
			IL-4Ra-/lox	Foxp3cre IL-4Ra-/lox
			1.46	1.56
			4.78	1.61
			5.28	3.16
			3.54	3.48
			4.76	1.85
			3.19	1.79
			4.29	2.5
			4.74	1.58
				1.94
				1.12
	I		CD4+ Foxp3+ Helios- T cells
			IL-4Ra-/lox	Foxp3cre IL-4Ra-/lox
			0.59	1.21
			0.28	0.7
			1.12	1.08
			1.03	0.49
			1.09	0.21
			1.06	0.7
			0.94	0.23
			1.14	0.43
			1.15	0.24
	K		Ki67 GMFI
			IL-4Ra-/lox	Foxp3cre IL-4Ra-/lox
			1419	1277
			1024	1782
			1211	1071
			1686	1183
			1381	1340
			1978	1603
			1329	1427
			2125	1328
			1222	1266
				1137
	M		Bcl-2 GMFI
			IL-4Ra-/lox	Foxp3cre IL-4Ra-/lox
			230	164
			172	141
			170	180
			150	162
			162	155
			159	135
			147	135
			190
	O		Caspas3 GMFI
			IL-4Ra-/lox	Foxp3cre IL-4Ra-/lox
			70	115
			76	80.6
			91	71.1
			102	90.2
			74.5	124
			69.6	105
			38.6	80.8
	Q		Fixable dye GMFI
			IL-4Ra-/lox	Foxp3cre IL-4Ra-/lox
			226.5	225.3
			99	180
			176	166
			201.8	155
			176.8	213.5
			193	285
			137	108
			76

## Sheet: S2 Fig
	B			IL-4Ra-/lox Males				IL-4Ra-/lox Females				Foxp3cre IL-4Ra-/lox Males				Foxp3cre IL-4Ra-/lox Females				IL-4Ra-/- Males				IL-4Ra-/- Females
			CD19+ B cells	31.8	31.7	31.5	32	32	30	31	30.9	33.8	35.1	33.2		32.8	31	30.4		28.5	28.4	28	27.7	27.7	27.5	28.5
			CD4+ Foxp3- T cells	30	30	29.8		27.5333	25.6333	28.9333		29.3	30.5	29.5		29.8	30.5	29.8		27.1	27.4	27.3	27.6	28.1	27.2	27.5	26.3
			CD4+ Foxp3+ T cells	48.4	46.95	41.9	52	40.15	40.15	40.15	42	41	46.3	41.9	41.8	35.5	42	36.7	37.4	37	34.4	34.8	37.2	36.2	35.1	34.1
	C			IL-4Ra-/lox Males				IL-4Ra-/lox Females				Foxp3cre IL-4Ra-/lox Males				Foxp3cre IL-4Ra-/lox Females				IL-4Ra-/- Males				IL-4Ra-/- Females
			CD19+ B cells	39.6	38.8	39	39.2	40.6	36	37.5	37.3	40.3	43.3	46.1	39.9	41.6	40.3	40.8		25.7	29.9	28.9	29.8	25.6	29.2	28.4
			CD4+ Foxp3- T cells	35.2	34.7	35.1		33	30.1	32		34	34.1	38.7	34.4	36.7	33.8	34		26.5	26.2	27	29.2	27	31.7	25.5	27.9
			CD4+ Foxp3+ T cells	57.4	70.4	55	69.05	50	63.6	60.3		49	43	50	40.9	47.5	42.6	45	47	32.5	33.5	35.8	34.7	35.9	39.7	31.8
	E				IL-4Ra-/lox Males			IL-4Ra-/lox Females				Foxp3cre IL-4Ra-/lox Males				Foxp3cre IL-4Ra-/lox Females				IL-4Ra-/- Males				IL-4Ra-/- Females
			CD19+ B cells	7.83333	7.03333	7.83333	7.23333	7.63333	6.03333	6.53333	6.33333	7.26667	8.26667	13.0667	6.86667	8.8	9.3	9.9		-2.775	1.425	0.425	1.325	-2.125	-1.625	-0.025
			CD4+ Foxp3- T cells	5.2	4.7	5.3		5.46667	4.46667	3.06667		4.23333	4.33333	8.93333	4.63333	7.475	3.575	4.775		-1.1	-1.4	-0.3	1.6	-0.875	4.425	-1.775	0.625
			CD4+ Foxp3+ T cells	9	23.45	13.05	17.05	9.85	23.45	20.15		6.25	0.25	7.25	-1.85	9.6	4.7	7.1	9.1	-4.7	-0.9	1	-2.5	0.3	4.6	-2.3

## Sheet: S3 Fig
	A			CD4+ Foxp3+ T cells
				IL-4Ra-/lox Males				IL-4Ra-/lox Females				Foxp3cre IL-4Ra-/lox Males				Foxp3cre IL-4Ra-/lox Females
			Spleen	13.8	12.7	14.5		12.9	15.3	12.2	10.8	16.1	14.2	15.5		15	13.9	17.8	11.2
			Lung	7.41	7.37	8.44		8.96	7.4	5.2	5.69	6.26	6.91	8		7.38	7.98	6.66	4.05
			MLN	9.33	10.2	8.87		9.47	7.41	8.33	8.68	9.48	6.53	6.29		9.37	11.8	8.55	5.91
			Thymus	2.23	2.12	2.79		1.97	1.75	1.67	1.58	4.6	2.47	1.96		1.37	1.7	2.34	3.56
	B		Body Weight
			IL-4Ra-/lox Males	IL-4Ra-/lox Females	Foxp3cre IL-4Ra-/lox Males	Foxp3cre IL-4Ra-/lox Females
			28.2	27.1	27.6	21
			22.8	27	21.3	25.5
			26.7	20.9	25.8	22.9
			22	21.6	22.5	26.1
	C			Organs weigh
				IL-4Ra-/lox Males				IL-4Ra-/lox Females				Foxp3cre IL-4Ra-/lox Males				Foxp3cre IL-4Ra-/lox Females
			Spleen	0.0868	0.121	0.089	0.085	0.0873	0.1001	0.107	0.1	0.11	0.08	0.095	0.096	0.094	0.0934	0.11	0.099
			Liver	1.576	0.955	1.288	0.991	1.468	1.348	1.097	1.07	1.56	1.026	1.34	1.11	1.12	1.48	1.52	1.11
			Lung	0.144	0.133	0.139	0.118	0.145	0.146	0.126	0.125	0.139	0.11	0.14	0.12	0.145	0.164	0.16	0.15
			Heart	0.129	0.113	0.139	0.104	0.121	0.127	0.105	0.096	0.12	0.104	0.11	0.099	0.104	0.11	0.143	0.11
	D			Total cell number
				IL-4Ra-/lox Males				IL-4Ra-/lox Females				Foxp3cre IL-4Ra-/lox Males				Foxp3cre IL-4Ra-/lox Females
			Spleen	58	77.5	71.5	81	62	76	73	74	75	68.5	80	78	69.5	71	58.5	62.5
			Liver	46	68	52	56	57	42	44	81	48	45	39	36	40	67	34	38
			Lung	4.1	3.9	3.9		5.9	5.2	3.8	3.5	6	3.3	3		3.3	7.4	4	2.5
			MLN	21	16	17.2	16.25	23.7	13.5	13	19.5	19.2	17	15	25	17.2	16.5	15.2	10.7
			Thymus	133	106	110		73	123	104.5	117.5	69.5	89	129.5		83	155	109.5	105.5
	E			CD3+ T cells
				IL-4Ra-/lox Males				IL-4Ra-/lox Females				Foxp3cre IL-4Ra-/lox Males				Foxp3cre IL-4Ra-/lox Females
			Spleen	55.1	58.6	62		62.4	47.2	44.5	52.9	55	49.7	53.2		52.3	56.8	53.8	54.7
			Liver	0.83	5.88	0.49	0.23	0.76	0.7	1.04	1.54	0.51	0.85	0.45	0.44	0.25	0.48	0.54	0.36
			Lung	33.8	46.6	46.6		46.6	59.8	40.5	47.2	57.1	48.8	42		39.3	57.8	51.9	44.6
			MLN	80.7	90.1	94.2		93.9	94.8	93.4	62.5	88.8	43.5	22.7		92.3	92.8	71.9	50.2
			Thymus	13	13.8	9.68		13.3	18.5	12.5	14	14.1	13.2	16.4		14.5	12.7	14.8	14.8
	F			CD8+ T cells
				IL-4Ra-/lox Males				IL-4Ra-/lox Females				Foxp3cre IL-4Ra-/lox Males				Foxp3cre IL-4Ra-/lox Females
			Spleen	23	26.8	17.6		28.6	30.2	26.6	27.5	26.4	25.5	20.2		18.2	30.3	29.3	27.1
			Liver	19.5	16.3	11.5	8.33	31.4	6.67	9.62	16.5	15	22.2	21.6	12.1	3.7	15.4	7.14	20
			Lung	19.5	19.9	21.4		21	19.8	22.4	22.7	26.3	22.1	18.8		25.6	28.4	25.9	22.4
			MLN	9.51	16.1	20		19.9	20	20.7	9.04	10.9	17.3	12.6		17.1	24	14.3	21.9
			Thymus	3.32	6.93	3.27		5.5	10.2	4.65	6.15	4.45	7.25	4.99		5.23	5.22	7.69	6.98
	G			CD4+ T cells
				IL-4Ra-/lox Males				IL-4Ra-/lox Females				Foxp3cre IL-4Ra-/lox Males				Foxp3cre IL-4Ra-/lox Females
			Spleen	71.1	65.6	66.6		66.1	65.7	67.5	67.1	68.4	65.6	68.5		71.3	66.6	65.8	68.1
			Liver	68.3	55.5	68.9	70.8	70.8	50	61.5	71.7	66.7	56.8	85.2	71.4	77.2	72.7	84.6	75
			Lung	71.6	71.8	70.7	71.3	74.5	73.3	74.2	74.1	67.2	72.1	73.9	70.7	70.2	73.6	72.1	72.3
			MLN	87	81.1	76.6		76.4	78.1	77	87.6	86.7	75.4	76.8		80.4	74	81.6	70.6
			Thymus	8.74	9.87	10.2		10	11.4	9.57	9.04	10.5	8.94	11.1		11.8	9.12	9.11	8.56
	H			CD19+ B cells
				IL-4Ra-/lox Males				IL-4Ra-/lox Females				Foxp3cre IL-4Ra-/lox Males				Foxp3cre IL-4Ra-/lox Females
			Spleen	23.5	16.6	16.2		19.9	23.8	26.4	18.3	22.7	21.9	20.9		17.6	20.5	21.3	18.7
			Lung	28.6	22.4	24.9		18.3	20.3	29.1	25.4	22.2	20.4	20.7		29.7	19.7	20.9	22.5
			MLN	25.4	24.1	22.2	27.3	22.1	29.9	23.2	21.4	26.5	28	25.8	27	19.6	25.8	30	24.9
	I		Double Positive T cells
			IL-4Ra-/lox Males	IL-4Ra-/lox Females	Foxp3cre IL-4Ra-/lox Males	Foxp3cre IL-4Ra-/lox Females
			64.1	60.3	49.1	63.9
			65.7	66.3	69.6	57.7
			68.5	68.6	64.7	69
				69.1	69	65.4
			Double negative T cells
			IL-4Ra-/lox Males	IL-4Ra-/lox Females	Foxp3cre IL-4Ra-/lox Males	Foxp3cre IL-4Ra-/lox Females
			7.74	6.51	10.1	7.29
			6.81	8.07	9.06	9.77
			7.22	6.73	5.95	7.49
			9.62	6.68	7	5.6
	J			Serum response
				IL-4Ra-/lox Males				IL-4Ra-/lox Females				Foxp3cre IL-4Ra-/lox Males				Foxp3cre IL-4Ra-/lox Females
			IL-4	0	0	0	0	0	0	0	0	0	0	0	0	0	0	0	0
			TNF-α	0	0	0	0	0	0	0	0	0	0	0	0	0	0	0	0
			IgE	47.242	91.745	48.228	94.661	97.995	50.178	94.944	83.711	92.623	87.869	86.453	58.329	78.628	88.668	100.412	113.214
	K		AST level
			IL-4Ra-/lox Males	IL-4Ra-/lox Females	Foxp3cre IL-4Ra-/lox Males	Foxp3cre IL-4Ra-/lox Females
			165	60	45	120
			90	260	60	455
			35	675	65	650
	L			IL-4Ra-/lox Males				IL-4Ra-/lox Females				Foxp3cre IL-4Ra-/lox Males				Foxp3cre IL-4Ra-/lox Females
			IFN-γ	0.11	0.1	0.077	0.15	0.1	0.019	0.037	0.084	0.098	0.069	0.043	0.03	0.05	0.096	0.032
			IL-4	0.34	0.18	0.19	0.74	0.21	0.097	0.45	0.017	0.14	0.12	0.095	0.06	1.13	0.17	0.17	0.057
			IL-10	0.57	0.76	0.5		0.49	0.38	1.62		0.66	0.6	0.79	1.01	0.59	1.31	0.72	0.91
			IL-13	0.086	0.12	0.028	0.092	0.039	0.14	0.062	0.22	0.12	0.089	0.11	0.13	0.065	0.079	0.11	0.13

## Sheet: S4 Fig
	C			IL-4Ra-/lox			Foxp3cre IL-4Ra-/lox
			Unstim	0.7	0.4	0.6	0.74	0.37	0.57
			0 ng	5.2	5.03	5.1	7.4	5.59	0.65
			1 ng	9.7	9.3	9.5	12.4	12	12.5
			2 ng	8.91	10.5	9.9	15.4	11.8	13
	D			IL-4Ra-/lox			Foxp3cre IL-4Ra-/lox
			18	2.30435	2.456		1.08642	1.1526
			36	6.92308	5.76923	5.556	0.8	1	2.25
	E			w/o rIL-4			w rIL-4
			IL-4Ra-/lox	66.7	66	65.9	84	83	84.5
			Foxp3cre IL-4Ra-/lox	67.6	72.9	70.4	73	70.6	72
	G			w/o rIL-4			w rIL-4
			IL-4Ra-/lox	195	202	200	363	360	358
			Foxp3cre IL-4Ra-/lox	175	211	200	282	194	199

## Sheet: S5 Fig
	A		CD19+ B cells
			IL-4Ra-/lox Males	IL-4Ra-/lox Females	Foxp3cre IL-4Ra-/lox Males	Foxp3cre IL-4Ra-/lox Females
			384	417	405	352
			367	371	433	359
			386	323	364	395
	B		CD4+ Foxp3+ T cells
			IL-4Ra-/lox Males	IL-4Ra-/lox Females	Foxp3cre IL-4Ra-/lox Males	Foxp3cre IL-4Ra-/lox Females
			377	375	96.6	187
			318	358	88.1	227
			383	319	78.1	207
	C		CD4+ Foxp3+ T cells
			IL-4Ra-/lox Males	IL-4Ra-/lox Females	Foxp3cre IL-4Ra-/lox Males	Foxp3cre IL-4Ra-/lox Females
			2	2.99	1.78	1.06
			4.26	3.88	1.76	2.16
			4.32	2.52	1.86	0.77
				3.64	2.67	1.13
				3.91	0.8	0.49
	D		Foxp3 GMFI
			IL-4Ra-/lox Males	IL-4Ra-/lox Females	Foxp3cre IL-4Ra-/lox Males	Foxp3cre IL-4Ra-/lox Females
			563	569	517	574
			667	593	544	524
			637	574	473	501
			626	669	590	573
				689	494	514
	E			IL-4Ra-/lox Males					IL-4Ra-/lox Females					Foxp3cre IL-4Ra-/lox Males					Foxp3cre IL-4Ra-/lox Females
			IL-4	0.544	0.636866	0.893213	1.1619		0.87431	0.959728	0.777963	0.838162	0.873358	1.16951	1.10976	1.15025	1.32357	1.52763	2.31197	1.43355	1.8219	1.56908	1.1862
			IL-5	2.611	3.25807	3.51305	4.08822		4.31882	3.60522	3.3734	3.20579	4.45507	5.82157	5.56382	5.98194	5.46471	6.60071	9.55502	7.62156	8.19608	6.991	6.09357
			IL-10	41.191	41.1152	54.0968	63.0896		72.7357	53.0391	53.0039	56.6833	72.0326	100.02	99.5803	105.698	93.5313	93.2861	194.821	110.968	129.355	144.312	106.299
			1L-13	2.019	2.00829	2.87043	3.22196		3.05212	2.50482	2.19588	2.56943	4.06201	7.66667	9.9099	8.87931	6.41456	9.28877	18.3736	10.9781	15.5016	12.414	7.77127
			IFN-γ	5.315	4.56682	5.74941	6.15673		6.645	6.03517	5.79299	5.43357	6.56437	9.36902	8.34465	9.28571	8.61252	10.4875	16.8537	9.47407	11.2631	11.8137	9.24669
			IL-17	0.618	0.576959	0.710014	1.01361		0.88412	0.652297	0.677796	0.873127	0.924856	1.83617	2.20379	2.16913	1.96538	2.26025	3.78114	2.13533	3.06944	2.34304	1.80151
	F		Hyroxyproline content
			IL-4Ra-/lox Males	IL-4Ra-/lox Females	Foxp3cre IL-4Ra-/lox Males	Foxp3cre IL-4Ra-/lox Females
			3.44653	6.61688	6.35802	7.9532
			3.77562	4.57749	6.97818	4.76834
			5.11137	3.53281	5.01657	8.4505
			2.91356	4.3221	5.91287	6.17427
				2.84159	4.59686	4.99103
	G		CD4+ Foxp3+ T cells
			IL-4Ra-/lox Males	IL-4Ra-/lox Females	Foxp3cre IL-4Ra-/lox Males	Foxp3cre IL-4Ra-/lox Females
			5.69	11.3	4.91	6.37
			11.7	12.2	7.26	15.7
			9.88	11.1	10.4	13.5
			10.3	14.4	12.4	10.8
				10.5	10.6	9.69
	H		Foxp3 GMFI
			IL-4Ra-/lox Males	IL-4Ra-/lox Females	Foxp3cre IL-4Ra-/lox Males	Foxp3cre IL-4Ra-/lox Females
			2049	2319	2038	2019
			2375	2648	1779	2010
			2286	2399	1782	2185
	I		CD4+ Foxp3+ Ki-67+ T cells
			IL-4Ra-/lox Males	IL-4Ra-/lox Females	Foxp3cre IL-4Ra-/lox Males	Foxp3cre IL-4Ra-/lox Females
			18.7	24.4	28.1	23.1
			19.9	20	31.5	27.5
			19.5	27.6	30.6	27.6
				24.2	21.6	25.9
				25.6
	J		CD4+ CD44+ T cells
			IL-4Ra-/lox Males	IL-4Ra-/lox Females	Foxp3cre IL-4Ra-/lox Males	Foxp3cre IL-4Ra-/lox Females
			14.9	19	21.8	25.8
			17.9	16.4	22.1	22.2
			18	16.7	20.3	21.9
			14.7	19.1	20.8	20.2
	K			IL-4Ra-/lox Males			IL-4Ra-/lox Females				Foxp3cre IL-4Ra-/lox Males				Foxp3cre IL-4Ra-/lox Females
			IFN-γ	1.09	1.11	1.12	1.56	1.11	1.25	1.15	1.98	1.88	0.89	0.79	1.43	1.8	1.8	1.85
			IL-4	0.19	0.48	0.18	0.72	0.4	0.53	0.47	0.45	1.39	0.54	0.79	1.09	0.71	0.53
			IL-10	0.4	0.21	0.5	0.6	0.54	0.45	0.41	0.79	1.07	1.95	1.32	1.53	1.05	0.7
			IL-13	0.12	0.061	0.069	0.048	0.12	0.09	0.07	0.16	0.67	0.28	0.33	0.1	0.13	0.11
	L			IL-4Ra-/lox Males					IL-4Ra-/lox Females					Foxp3cre IL-4Ra-/lox Males					Foxp3cre IL-4Ra-/lox Females
			GATA3	5.16	5.8	5.19	15.3		8.55	6.97	9.78	10.3	13.4	12	16.2	12.8	13.8		8.71	16.7	12.5	11
			T-bet	0.96	1.28	1.4			1.19	2.24	1.42			3.17	1.37	1.66			1.11	1.04	1.12
			RORγt	0.41	0.54	1.79			3.38	0.27	0.37			0.53	0.71	0.34			1.66	0.67	0.34
			Bcl-6	0.2	0.065	1.08			4.4	0.012	0.11			0.056	0.2	0.024			2.57	0.31	0.048
	M			IL-4Ra-/lox Males			IL-4Ra-/lox Females				Foxp3cre IL-4Ra-/lox Males					Foxp3cre IL-4Ra-/lox Females
			IL-4	0.29	0.26	0.17	0.69	0.54	0.38	0.24	0.65	2.5	1.7	0.59	0.67	2.7	0.73	0.81
			IL-10	0.11	0.1	0	0.3	0.2	0	0	0.42	0.64	0.2	0.22		0.54	0.21	0.14	0.29
			IL-13	0.11	0.16	0	0.35	0.27	0	0	0.48	0.77	0.25	0.22		1.1	0.21	0.19	0.39
	N			IL-4Ra-/lox Males					IL-4Ra-/lox Females					Foxp3cre IL-4Ra-/lox Males					Foxp3cre IL-4Ra-/lox Females
			IL-4	0	0	0	0.023		0	0	0	0	0	0.012	0.11	0		0.011	0.01	0	0	0
			IL-10	0.036	0.067	0.01	1.17		0.26	0.048	0.38	0.057	0.024	0.065	0.89	0.026	0.21	0.078	0.44	0.052	0.019	0.015	0.05
			IL-13	0.011	0.021	0	0.091		0.043	0.014	0.023	0	0	0	0.071	0	0.015	0	0.054	0	0	0	0.01
	O		Hyroxyproline content
			IL-4Ra-/lox Males	IL-4Ra-/lox Females	Foxp3cre IL-4Ra-/lox Males	Foxp3cre IL-4Ra-/lox Females
			5.21557	7.0669	5.44777	11.7582
			7.08923	3.87113	19.4932	15.764
			5.7568	11.5174	13.6313	43.1635

[truncated: 4 more sheets: S7 Fig, S8 Fig, S9 Fig, S10 Fig]
